# Supplementary material for: SMRT sequencing of full-length transcriptome of flea beetle Agasicles hygrophila (Selman and Vogt)
Source: Sci Rep. 2018 Feb 2;8:2197. doi: 10.1038/s41598-018-20181-y (PMC5797098; doi:10.1038/s41598-018-20181-y)
Supplement: Supplementary file 1 — Supplementary table 1 [file 41598_2018_20181_MOESM1_ESM.xls]

QueryName	SubjectName	QhspStart1	QhspEnd1	QhspStart2	QhspEnd2	ShspStart1	ShspEnd1	ShspStart2	ShspEnd2
c28891/f1p7/1155	c3037/f1p7/3228	108	1155	1	107	237	1284	18	124
c1061/f11p7/2992	c3808/f1p5/3092	284	2992	11	284	384	3092	1	274
c6827/f1p1/2416	c7499/f1p1/2821	1	2020	2020	2412	41	2060	2432	2821
c7860/f1p2/2244	c8338/f1p1/2813	1	1735	1735	2165	1	1740	2383	2813
c15325/f2p3/1336	c1818/f1p4/3567	1	1025	1024	1336	15	1039	3024	3336
c13851/f2p37/2403	c5364/f1p96/3027	1	2283	2280	2403	487	2768	2903	3026
c11252/f1p0/2167	c5396/f1p0/2475	206	2167	1	207	512	2470	2	207
c15273/f2p3/1183	c11911/f1p10/2362	1	1026	1025	1182	1	1026	2204	2362
c8585/f1p3/2866	c7887/f1p3/2942	126	1958	1958	2865	72	1908	2038	2942
c19013/f4p6/1231	c11911/f1p10/2362	1	1067	1066	1223	1	1067	2204	2362
c4533/f2p0/2211	c3955/f1p0/3596	1	1368	1365	2107	24	1391	2854	3596
c9373/f1p0/2115	c9779/f1p0/2155	421	2115	86	422	459	2155	1	340
c25382/f1p1/1577	c30861/f1p1/1904	1	1426	1426	1577	50	1475	1659	1810
c31501/f1p1/1344	c7813/f1p4/2470	1	1059	1057	1344	32	1090	1419	1706
c30402/f1p2/1302	c15207/f7p10/1472	1	1175	1175	1297	38	1212	1352	1472
c10265/f2p2/2072	c8338/f1p1/2813	1	1722	1722	2072	15	1740	2383	2733
c19153/f3p3/1107	c6678/f1p3/2780	177	1107	25	176	1850	2779	1	152
c2062/f1p0/3122	c3630/f1p2/3733	3122	1150	1151	111	38	2011	2352	3390
c17489/f1p0/1641	c2340/f2p0/2277	678	1629	7	679	1323	2273	323	994
c13547/f1p1/2785	c3626/f1p1/4028	1	1414	1414	2782	879	2296	2660	4028
c32120/f36p18/1792	c5765/f1p17/3581	183	1792	37	184	1972	3581	1	148
c5152/f1p4/2335	c13492/f1p1/2426	318	2335	40	317	392	2410	1	279
c2659/f2p2/2114	c1023/f17p3/2246	1	1708	1710	2114	3	1707	1842	2246
c25923/f1p4/1270	c3654/f1p5/4120	166	1269	44	171	3018	4120	186	312
c4305/f2p0/2584	c3425/f3p3/2882	733	2584	91	732	1033	2882	198	839
c11504/f1p0/2722	c2472/f3p0/2991	142	2722	1	142	410	2989	1	142
c1149/f9p3/2672	c4975/f1p0/3106	1	2522	2523	2670	46	2567	2959	3106
c2622/f1p10/2607	c5364/f1p96/3027	2	2485	2482	2606	283	2768	2903	3027
c10407/f1p0/2452	c5265/f3p1/2640	1	2033	2032	2452	56	2087	2242	2640
c807/f2p0/3731	c815/f2p0/3860	217	3731	1	221	333	3846	11	232
c8940/f1p2/2614	c10581/f1p1/2846	269	2613	57	269	499	2846	1	213
c5738/f1p2/2434	c4455/f1p2/3516	1	1862	1863	2420	803	2666	2955	3512
c27168/f1p6/1135	c26513/f1p5/1377	250	1135	33	252	344	1229	1	220
c3125/f2p1/2375	c6005/f1p1/2477	261	2375	52	263	361	2475	1	213
c16372/f7p3/1582	c1818/f1p4/3567	1	1039	1038	1581	1	1039	3024	3567
c20262/f1p0/1172	c24382/f6p2/1366	492	1140	8	492	692	1340	8	491
c2293/f3p0/2062	c9653/f1p0/2228	1	1143	1144	2062	3	1145	1304	2223
c19495/f1p1/1503	c11302/f1p1/2472	1	1041	1041	1502	5	1054	2011	2472
c13922/f5p2/2222	c4765/f1p2/2396	377	2222	78	377	546	2392	1	302
c26176/f1p43/1265	c26648/f1p66/1467	122	1265	1	119	220	1362	2	120
c5516/f1p2/3002	c5858/f1p1/3116	18	2081	2082	3002	1	2064	2193	3113
c22352/f1p3/1466	c6134/f1p3/2690	182	1466	22	181	654	1933	20	178
c11825/f1p1/2624	c7103/f2p0/2747	1	1328	1324	2620	1	1322	1430	2711
c646/f3p3/3154	c3724/f1p2/3288	281	3154	1	280	415	3286	11	288
c31024/f1p74/1977	c5364/f1p96/3027	1	1856	1853	1977	914	2768	2903	3027
c8585/f1p3/2866	c3685/f1p5/3284	1	1958	1958	2866	5	1966	2097	3004
c5573/f1p3/2394	c1307/f10p5/2923	1	1747	1746	2392	1	1747	2277	2923
c2034/f2p1/2264	c6005/f1p1/2477	145	2262	1	147	360	2477	3	149
c19079/f5p2/1611	c5658/f3p3/2705	1	1010	1011	1609	10	1018	2107	2705
c9303/f3p7/2910	c3925/f1p3/3207	1	2647	2651	2869	206	2852	2989	3207
c487/f5p2/3094	c308/f8p1/3231	1218	3094	1	1218	1355	3231	3	1220
c5738/f1p2/2434	c3630/f1p2/3733	1862	1	2434	1863	887	2751	27	598
c14479/f21p10/1584	c11127/f1p5/2145	1	1064	1063	1578	1	1064	1629	2145
c17228/f1p1/1245	c12044/f1p1/2598	311	1245	42	311	1664	2598	1	269
c24375/f2p0/1367	c19951/f1p0/1551	1	1158	1156	1367	23	1179	1339	1550
c20456/f1p1/1399	c19951/f1p0/1551	1	1187	1185	1399	44	1225	1337	1551
c31416/f1p1/1279	c24843/f1p1/1441	217	1279	3	219	380	1441	1	217
c24761/f1p6/1248	c5765/f1p17/3581	148	1248	2	149	1972	3072	1	148
c23070/f3p1/1271	c25357/f1p0/1448	487	1271	6	488	663	1447	1	483
c31501/f1p1/1344	c4253/f1p13/4039	1	1059	1057	1344	2	1060	1389	1676
c28872/f1p0/1016	c19213/f3p1/1175	439	1015	6	439	600	1175	34	487
c2391/f4p2/2356	c7977/f1p0/2519	1	1316	1317	2286	4	1320	1480	2449
c11023/f1p1/2754	c3425/f3p3/2882	197	2754	1	198	322	2882	1	198
c22885/f1p1/1101	c4521/f1p4/3589	168	1101	17	167	2662	3589	1936	2086
c10099/f131p27/2166	c522/f4p21/3223	1	1456	1456	2166	1	1456	2513	3223
c6929/f2p2/2410	c2507/f1p1/3117	1	1713	1713	2410	12	1724	2201	2898
c32405/f6p10/1166	c5037/f1p13/2479	474	1166	8	475	1787	2479	1	468
c209/f13p4/3133	c4037/f1p1/3206	523	3133	57	522	605	3206	4	465
c1137/f12p0/2590	c8129/f1p0/2946	1	1748	1748	2588	1	1736	2112	2946
c14167/f2p30/2162	c5364/f1p96/3027	1	2040	2037	2161	730	2768	2903	3027
c25556/f2p0/1615	c11203/f1p0/2222	118	1550	1	117	729	2159	21	137
c2065/f4p1/2884	c3217/f1p0/3435	1	2199	2198	2884	11	2209	2746	3431
c11523/f1p0/2611	c1766/f6p3/2922	1	1679	1680	2601	1	1677	1989	2909
c30402/f1p2/1302	c22648/f2p10/1530	1	1175	1175	1302	1	1175	1315	1440
c32122/f3p3/1133	c8364/f1p3/2782	240	1133	33	241	1887	2780	1	209
c27069/f1p21/1601	c5364/f1p96/3027	1	1481	1478	1601	1288	2768	2903	3026
c7815/f1p1/2998	c3237/f1p3/4314	1	2061	2061	2998	780	2840	3194	4129
c19334/f1p7/1004	c1995/f1p11/3261	393	1004	6	395	2650	3261	501	890
c32375/f11p12/1174	c5364/f1p96/3027	1	1053	1050	1174	1717	2768	2903	3027
c5098/f1p1/2943	c4271/f1p1/3051	151	2862	14	151	253	2970	1	137
c10407/f1p0/2452	c5504/f1p1/2676	1	2033	2032	2425	27	2059	2283	2676
c5738/f1p2/2434	c5953/f7p3/3429	1	1862	1863	2428	711	2574	2863	3429
c21371/f1p0/1286	c27001/f3p0/1424	244	1286	4	243	383	1423	36	275
c7499/f1p1/2821	c4115/f1p0/3052	161	2821	14	160	387	3048	1	147
c1141/f2p1/3050	c2517/f1p1/3586	1426	2985	1	1425	1961	3521	221	1650
c9230/f1p0/2586	c1939/f1p1/3515	1243	2586	1	1246	1633	2977	14	1259
c10250/f2p1/2414	c1228/f10p2/2530	269	2414	7	268	384	2530	1	262
c24096/f709p338/1399	c26648/f1p66/1467	122	1358	1	119	220	1456	2	120
c23174/f1p6/1546	c3925/f1p3/3207	1	1324	1328	1546	1529	2852	2989	3207
c24590/f1p0/1423	c11449/f1p0/2341	1	1103	1104	1423	1	1091	1301	1617
c31501/f1p1/1344	c15242/f5p4/1673	1	1059	1057	1341	2	1060	1389	1673
c32682/f2p14/1376	c5364/f1p96/3027	1	1255	1252	1376	1514	2768	2903	3027
c1010/f15p6/2384	c12279/f1p3/2882	617	2384	81	615	1111	2878	1	535
c6375/f1p1/2444	c3762/f1p1/2588	1	1200	1197	2444	1	1201	1344	2588
c22659/f2p0/1499	c1590/f4p0/2174	1	1217	1214	1499	6	1222	1888	2173
c591/f4p1/3422	c4237/f1p1/3557	1162	3345	1	1161	1297	3480	1	1162
c22614/f1p2/1486	c24370/f2p1/1582	337	1463	40	336	428	1555	1	290
c10129/f4p0/2156	c3955/f1p0/3596	1	1391	1388	2130	1	1391	2854	3596
c996/f12p3/2343	c1603/f6p2/2610	173	2343	15	174	433	2605	1	160
c13839/f3p1/2336	c3470/f1p4/2621	137	2333	1	133	425	2621	114	243
c7723/f1p2/2500	c3857/f1p2/2693	610	2495	9	607	804	2685	8	598
c7928/f1p53/2453	c4223/f1p32/3652	1	1271	1270	2453	416	1686	2468	3651
c13157/f1p0/2563	c1720/f3p1/2935	998	2559	1	1000	1374	2935	9	1008
c21124/f1p8/1499	c5364/f1p96/3027	1	1378	1375	1499	1392	2768	2903	3027
c3639/f1p7/2464	c593/f4p7/3374	1	1783	1784	2462	1	1780	2696	3374
c6693/f1p23/2242	c4223/f1p32/3652	1059	2242	1	1060	2468	3651	627	1686
c21751/f1p11/1172	c20029/f6p13/1300	1172	217	218	36	6	961	1118	1300
c12422/f1p3/2247	c5858/f1p1/3116	1	1327	1328	2247	738	2064	2193	3112
c28872/f1p0/1016	c24745/f1p1/1145	439	1016	6	439	569	1145	22	456
c6694/f1p5/2322	c593/f4p7/3374	1	1641	1642	2320	142	1780	2696	3374
c12529/f1p2/2371	c1463/f6p7/2695	1	1238	1239	2371	161	1399	1563	2695
c12809/f1p5/2109	c331/f7p4/4019	1	1550	1551	2109	41	1590	3457	4018
c2062/f1p0/3122	c4455/f1p2/3516	1150	3119	111	1151	1543	3512	164	1202
c24454/f1p1/1392	c25155/f2p1/1662	488	1392	63	488	758	1662	77	504
c4988/f1p1/2290	c6116/f2p0/2925	224	2290	1	225	860	2925	10	234
c1438/f4p3/2338	c10262/f2p2/2809	151	2338	1	151	624	2809	128	278
c12809/f1p5/2109	c416/f3p3/3860	1	1550	1551	2109	1	1551	3299	3858
c1902/f3p3/2414	c1059/f14p7/2677	1	1698	1699	2412	8	1705	1964	2677
c17239/f1p1/1425	c12719/f1p4/2298	231	1425	46	233	873	2066	1	187
c513/f4p1/3449	c3510/f1p2/3647	1	2062	2060	3449	36	2100	2257	3647
c6929/f2p2/2410	c2070/f3p1/2929	1	1713	1713	2408	46	1758	2235	2929
c3620/f1p1/2788	c284/f8p2/3083	204	2788	1	202	412	2994	1	202
c10685/f1p4/2698	c2033/f1p4/3053	204	2698	16	205	551	3045	1	190
c29094/f1p35/1741	c5364/f1p96/3027	1	1621	1618	1741	1148	2768	2903	3026
c2663/f1p1/3185	c2517/f1p1/3586	1607	3185	1	1606	1961	3549	13	1650
c10407/f1p0/2452	c1387/f4p1/2788	1	2033	2032	2452	84	2115	2339	2759
c3685/f1p1/2906	c5858/f1p1/3116	1	1987	1988	2906	52	2064	2193	3113
c1575/f5p4/2205	c5534/f1p3/2388	417	2205	6	419	562	2350	1	414
c11061/f1p0/2520	c10753/f1p0/2636	1204	2520	1	1208	1316	2634	1	1209
c5056/f1p1/2504	c7259/f1p0/2684	17	1984	1983	2504	1	1959	2166	2684
c28994/f1p1/1060	c6167/f1p1/2647	480	1059	7	480	2070	2647	1250	1719
c21857/f2p12/1048	c31678/f20p21/1252	8	594	595	1048	1	587	795	1248
c304/f7p5/4023	c2736/f1p4/4324	1801	4023	1	1797	2110	4324	81	1863
c29264/f1p0/1747	c13385/f1p0/2428	129	1747	1	128	434	2055	25	152
c1817/f4p0/2111	c12013/f1p0/2518	1041	2111	1	1042	1447	2518	1	1048
c11061/f1p0/2520	c1114/f8p3/2649	1041	2520	1	1040	1167	2647	7	1046
c17663/f1p1/1319	c10142/f3p4/2166	1	1075	1076	1316	645	1721	1932	2166
c5538/f1p1/3287	c5518/f1p2/3757	1542	3218	1	1541	2002	3680	43	1584
c3531/f2p0/2784	c4116/f1p0/2880	24	2456	2457	2784	1	2438	2550	2877
c10337/f2p1/2340	c1137/f12p0/2590	1	1875	1875	2338	41	1923	2126	2590
c1636/f6p0/2309	c12275/f1p0/2475	211	2309	15	211	375	2475	52	248
c29963/f1p0/1204	c14265/f4p0/1727	536	1201	6	540	1062	1727	1	535
c9092/f1p0/2288	c4838/f1p0/2573	1	2143	2138	2288	21	2162	2416	2566
c4425/f1p2/2314	c1307/f10p5/2923	1	1669	1665	2312	1	1669	2276	2923
c25666/f1p2/1335	c19951/f1p0/1551	1	1212	1210	1335	13	1225	1337	1462
c1919/f3p3/2247	c3726/f1p0/2486	1	1997	1997	2247	18	2013	2237	2485
c13547/f1p1/2785	c5098/f1p1/4297	1	1414	1414	2785	1146	2561	2925	4297
c10407/f1p0/2452	c1622/f5p0/2661	1	2033	2032	2452	55	2086	2241	2661
c12655/f1p3/2707	c5858/f1p1/3116	1	1784	1785	2707	280	2064	2193	3116
c12224/f1p0/2687	c1982/f3p0/2861	211	2672	1	212	382	2851	21	233
c10954/f1p1/2279	c4515/f1p2/2779	11	1930	1927	2279	196	2116	2428	2779
c979/f19p7/2900	c3925/f1p3/3207	2	2678	2682	2900	176	2852	2989	3207
c5738/f1p2/2434	c3084/f2p1/3305	1	1862	1863	2420	592	2455	2744	3302
c5350/f1p1/2170	c12461/f1p0/2645	104	2108	1	104	611	2606	327	430
c10407/f1p0/2452	c1483/f4p1/2717	1	2033	2032	2452	61	2092	2316	2714
c17239/f1p1/1425	c12788/f1p3/2103	231	1423	6	233	913	2103	1	227
c21280/f1p0/1004	c20804/f2p0/1303	154	991	1	154	442	1282	1	154
c26331/f2p1/1346	c15202/f1p1/1593	1	1037	1037	1346	1	1036	1284	1593
c4434/f1p2/2827	c5858/f1p1/3116	1	1910	1911	2827	155	2064	2193	3113
c13330/f1p1/2329	c11825/f1p1/2624	729	2295	8	729	1040	2620	1	726
c8585/f1p3/2866	c511/f4p5/3036	1	1958	1958	2866	34	1996	2128	3036
c9146/f1p6/2239	c3925/f1p3/3207	1	1974	1978	2196	879	2852	2989	3207
c25681/f1p9/1197	c25819/f2p29/1501	1	1044	1043	1192	6	1049	1348	1496
c10099/f131p27/2166	c150/f22p27/3641	1	1456	1454	2166	23	1478	2928	3640
c5452/f1p0/4220	c3711/f1p0/4343	26	3989	3987	4219	1	3964	4110	4343
